# Supplementary material for: Inhibition of Non-flux-Controlling Enzymes Deters Cancer Glycolysis by Accumulation of Regulatory Metabolites of Controlling Steps
Source: Front Physiol. 2016 Sep 23;7:412. doi: 10.3389/fphys.2016.00412 (PMC5033973; doi:10.3389/fphys.2016.00412)
Supplement: Supplementary file 3 [file Presentation1.ZIP]

Archive with 6 entries (6 files):
- AS-30D.xml
- HeLa_ hypoglycemia competitive inhibition.xml
- HeLa_ hypoglycemia mixed type inhibition.xml
- HeLa_ hypoglycemia uncompetitive inhibition.xml
- HeLa_hyperglycemia.xml
- HeLa_normoglycemia.xml
