# Supplementary material for: Inhibition of Non-flux-Controlling Enzymes Deters Cancer Glycolysis by Accumulation of Regulatory Metabolites of Controlling Steps
Source: Front Physiol. 2016 Sep 23;7:412. doi: 10.3389/fphys.2016.00412 (PMC5033973; doi:10.3389/fphys.2016.00412)
Supplement: Supplementary file 3 [file Presentation1.ZIP › HeLa_ hypoglycemia competitive inhibition.xml]

<?xml version="1.0" encoding="UTF-8"?>
<!-- Created by COPASI version 4.16 (Build 104) on 2016-08-30 10:05 with libSBML version 5.11.1. -->
<sbml xmlns="http://www.sbml.org/sbml/level2/version4" level="2" version="4">
  <model metaid="COPASI0" id="Untitled" name="Untitled">
    <annotation>
      <COPASI xmlns="http://www.copasi.org/static/sbml">
        <rdf:RDF xmlns:dcterms="http://purl.org/dc/terms/" xmlns:rdf="http://www.w3.org/1999/02/22-rdf-syntax-ns#">
          <rdf:Description rdf:about="#COPASI0">
            <dcterms:created>
              <rdf:Description>
                <dcterms:W3CDTF>2016-08-30T10:05:29Z</dcterms:W3CDTF>
              </rdf:Description>
            </dcterms:created>
          </rdf:Description>
        </rdf:RDF>
      </COPASI>
    </annotation>
    <listOfFunctionDefinitions>
      <functionDefinition id="Constant_flux__irreversible" name="Constant flux (irreversible)">
        <math xmlns="http://www.w3.org/1998/Math/MathML">
          <lambda>
            <bvar>
              <ci> v </ci>
            </bvar>
            <ci> v </ci>
          </lambda>
        </math>
      </functionDefinition>
      <functionDefinition id="Reversible_Michaelis_Menten" name="Reversible Michaelis-Menten">
        <math xmlns="http://www.w3.org/1998/Math/MathML">
          <lambda>
            <bvar>
              <ci> substrate </ci>
            </bvar>
            <bvar>
              <ci> product </ci>
            </bvar>
            <bvar>
              <ci> Kms </ci>
            </bvar>
            <bvar>
              <ci> Kmp </ci>
            </bvar>
            <bvar>
              <ci> Vf </ci>
            </bvar>
            <bvar>
              <ci> Vr </ci>
            </bvar>
            <apply>
              <divide/>
              <apply>
                <minus/>
                <apply>
                  <divide/>
                  <apply>
                    <times/>
                    <ci> Vf </ci>
                    <ci> substrate </ci>
                  </apply>
                  <ci> Kms </ci>
                </apply>
                <apply>
                  <divide/>
                  <apply>
                    <times/>
                    <ci> Vr </ci>
                    <ci> product </ci>
                  </apply>
                  <ci> Kmp </ci>
                </apply>
              </apply>
              <apply>
                <plus/>
                <cn> 1 </cn>
                <apply>
                  <divide/>
                  <ci> substrate </ci>
                  <ci> Kms </ci>
                </apply>
                <apply>
                  <divide/>
                  <ci> product </ci>
                  <ci> Kmp </ci>
                </apply>
              </apply>
            </apply>
          </lambda>
        </math>
      </functionDefinition>
      <functionDefinition id="GLUT_isoforms" name="GLUT isoforms">
        <math xmlns="http://www.w3.org/1998/Math/MathML">
          <lambda>
            <bvar>
              <ci> Gluout </ci>
            </bvar>
            <bvar>
              <ci> Gluin </ci>
            </bvar>
            <bvar>
              <ci> Vmf </ci>
            </bvar>
            <bvar>
              <ci> f1 </ci>
            </bvar>
            <bvar>
              <ci> Keq </ci>
            </bvar>
            <bvar>
              <ci> Kgluout1 </ci>
            </bvar>
            <bvar>
              <ci> Kgluin1 </ci>
            </bvar>
            <bvar>
              <ci> f2 </ci>
            </bvar>
            <bvar>
              <ci> Kgluout2 </ci>
            </bvar>
            <bvar>
              <ci> Kgluin2 </ci>
            </bvar>
            <apply>
              <times/>
              <ci> Vmf </ci>
              <apply>
                <plus/>
                <apply>
                  <divide/>
                  <apply>
                    <times/>
                    <ci> f1 </ci>
                    <apply>
                      <minus/>
                      <ci> Gluout </ci>
                      <apply>
                        <divide/>
                        <ci> Gluin </ci>
                        <ci> Keq </ci>
                      </apply>
                    </apply>
                  </apply>
                  <apply>
                    <plus/>
                    <apply>
                      <times/>
                      <ci> Kgluout1 </ci>
                      <apply>
                        <plus/>
                        <cn> 1 </cn>
                        <apply>
                          <divide/>
                          <ci> Gluin </ci>
                          <ci> Kgluin1 </ci>
                        </apply>
                      </apply>
                    </apply>
                    <ci> Gluout </ci>
                  </apply>
                </apply>
                <apply>
                  <divide/>
                  <apply>
                    <times/>
                    <ci> f2 </ci>
                    <apply>
                      <minus/>
                      <ci> Gluout </ci>
                      <apply>
                        <divide/>
                        <ci> Gluin </ci>
                        <ci> Keq </ci>
                      </apply>
                    </apply>
                  </apply>
                  <apply>
                    <plus/>
                    <apply>
                      <times/>
                      <ci> Kgluout2 </ci>
                      <apply>
                        <plus/>
                        <cn> 1 </cn>
                        <apply>
                          <divide/>
                          <ci> Gluin </ci>
                          <ci> Kgluin2 </ci>
                        </apply>
                      </apply>
                    </apply>
                    <ci> Gluout </ci>
                  </apply>
                </apply>
              </apply>
            </apply>
          </lambda>
        </math>
      </functionDefinition>
      <functionDefinition id="HK_isoforms_rate_equation" name="HK isoforms rate-equation">
        <math xmlns="http://www.w3.org/1998/Math/MathML">
          <lambda>
            <bvar>
              <ci> A </ci>
            </bvar>
            <bvar>
              <ci> B </ci>
            </bvar>
            <bvar>
              <ci> P </ci>
            </bvar>
            <bvar>
              <ci> Q </ci>
            </bvar>
            <bvar>
              <ci> Vm </ci>
            </bvar>
            <bvar>
              <ci> f1 </ci>
            </bvar>
            <bvar>
              <ci> Ka </ci>
            </bvar>
            <bvar>
              <ci> Kb </ci>
            </bvar>
            <bvar>
              <ci> Keq </ci>
            </bvar>
            <bvar>
              <ci> Kp </ci>
            </bvar>
            <bvar>
              <ci> Kq </ci>
            </bvar>
            <bvar>
              <ci> f2 </ci>
            </bvar>
            <bvar>
              <ci> Ka2 </ci>
            </bvar>
            <apply>
              <times/>
              <ci> Vm </ci>
              <apply>
                <plus/>
                <apply>
                  <divide/>
                  <apply>
                    <times/>
                    <apply>
                      <divide/>
                      <ci> f1 </ci>
                      <apply>
                        <times/>
                        <ci> Ka </ci>
                        <ci> Kb </ci>
                      </apply>
                    </apply>
                    <apply>
                      <minus/>
                      <apply>
                        <times/>
                        <ci> A </ci>
                        <ci> B </ci>
                      </apply>
                      <apply>
                        <divide/>
                        <apply>
                          <times/>
                          <ci> P </ci>
                          <ci> Q </ci>
                        </apply>
                        <ci> Keq </ci>
                      </apply>
                    </apply>
                  </apply>
                  <apply>
                    <plus/>
                    <cn> 1 </cn>
                    <apply>
                      <divide/>
                      <ci> A </ci>
                      <ci> Ka </ci>
                    </apply>
                    <apply>
                      <divide/>
                      <ci> B </ci>
                      <ci> Kb </ci>
                    </apply>
                    <apply>
                      <divide/>
                      <apply>
                        <times/>
                        <ci> A </ci>
                        <ci> B </ci>
                      </apply>
                      <apply>
                        <times/>
                        <ci> Ka </ci>
                        <ci> Kb </ci>
                      </apply>
                    </apply>
                    <apply>
                      <divide/>
                      <ci> P </ci>
                      <ci> Kp </ci>
                    </apply>
                    <apply>
                      <divide/>
                      <ci> Q </ci>
                      <ci> Kq </ci>
                    </apply>
                    <apply>
                      <divide/>
                      <apply>
                        <times/>
                        <ci> P </ci>
                        <ci> Q </ci>
                      </apply>
                      <apply>
                        <times/>
                        <ci> Kp </ci>
                        <ci> Kq </ci>
                      </apply>
                    </apply>
                    <apply>
                      <divide/>
                      <apply>
                        <times/>
                        <ci> A </ci>
                        <ci> Q </ci>
                      </apply>
                      <apply>
                        <times/>
                        <ci> Ka </ci>
                        <ci> Kq </ci>
                      </apply>
                    </apply>
                    <apply>
                      <divide/>
                      <apply>
                        <times/>
                        <ci> P </ci>
                        <ci> B </ci>
                      </apply>
                      <apply>
                        <times/>
                        <ci> Kp </ci>
                        <ci> Kb </ci>
                      </apply>
                    </apply>
                  </apply>
                </apply>
                <apply>
                  <divide/>
                  <apply>
                    <times/>
                    <apply>
                      <divide/>
                      <ci> f2 </ci>
                      <apply>
                        <times/>
                        <ci> Ka2 </ci>
                        <ci> Kb </ci>
                      </apply>
                    </apply>
                    <apply>
                      <minus/>
                      <apply>
                        <times/>
                        <ci> A </ci>
                        <ci> B </ci>
                      </apply>
                      <apply>
                        <divide/>
                        <apply>
                          <times/>
                          <ci> P </ci>
                          <ci> Q </ci>
                        </apply>
                        <ci> Keq </ci>
                      </apply>
                    </apply>
                  </apply>
                  <apply>
                    <plus/>
                    <cn> 1 </cn>
                    <apply>
                      <divide/>
                      <ci> A </ci>
                      <ci> Ka2 </ci>
                    </apply>
                    <apply>
                      <divide/>
                      <ci> B </ci>
                      <ci> Kb </ci>
                    </apply>
                    <apply>
                      <divide/>
                      <apply>
                        <times/>
                        <ci> A </ci>
                        <ci> B </ci>
                      </apply>
                      <apply>
                        <times/>
                        <ci> Ka2 </ci>
                        <ci> Kb </ci>
                      </apply>
                    </apply>
                    <apply>
                      <divide/>
                      <ci> P </ci>
                      <ci> Kp </ci>
                    </apply>
                    <apply>
                      <divide/>
                      <ci> Q </ci>
                      <ci> Kq </ci>
                    </apply>
                    <apply>
                      <divide/>
                      <apply>
                        <times/>
                        <ci> P </ci>
                        <ci> Q </ci>
                      </apply>
                      <apply>
                        <times/>
                        <ci> Kp </ci>
                        <ci> Kq </ci>
                      </apply>
                    </apply>
                    <apply>
                      <divide/>
                      <apply>
                        <times/>
                        <ci> A </ci>
                        <ci> Q </ci>
                      </apply>
                      <apply>
                        <times/>
                        <ci> Ka2 </ci>
                        <ci> Kq </ci>
                      </apply>
                    </apply>
                    <apply>
                      <divide/>
                      <apply>
                        <times/>
                        <ci> P </ci>
                        <ci> B </ci>
                      </apply>
                      <apply>
                        <times/>
                        <ci> Kp </ci>
                        <ci> Kb </ci>
                      </apply>
                    </apply>
                  </apply>
                </apply>
              </apply>
            </apply>
          </lambda>
        </math>
      </functionDefinition>
      <functionDefinition id="HPI_rate_equation" name="HPI rate-equation">
        <math xmlns="http://www.w3.org/1998/Math/MathML">
          <lambda>
            <bvar>
              <ci> G6P </ci>
            </bvar>
            <bvar>
              <ci> F6P </ci>
            </bvar>
            <bvar>
              <ci> ERY4P </ci>
            </bvar>
            <bvar>
              <ci> FBP </ci>
            </bvar>
            <bvar>
              <ci> PG </ci>
            </bvar>
            <bvar>
              <ci> Vmf </ci>
            </bvar>
            <bvar>
              <ci> Kg6p </ci>
            </bvar>
            <bvar>
              <ci> Vmr </ci>
            </bvar>
            <bvar>
              <ci> Kf6p </ci>
            </bvar>
            <bvar>
              <ci> Kery4p </ci>
            </bvar>
            <bvar>
              <ci> Kfbp </ci>
            </bvar>
            <bvar>
              <ci> Kpg </ci>
            </bvar>
            <apply>
              <divide/>
              <apply>
                <minus/>
                <apply>
                  <times/>
                  <ci> Vmf </ci>
                  <apply>
                    <divide/>
                    <ci> G6P </ci>
                    <ci> Kg6p </ci>
                  </apply>
                </apply>
                <apply>
                  <times/>
                  <ci> Vmr </ci>
                  <apply>
                    <divide/>
                    <ci> F6P </ci>
                    <ci> Kf6p </ci>
                  </apply>
                </apply>
              </apply>
              <apply>
                <plus/>
                <cn> 1 </cn>
                <apply>
                  <divide/>
                  <ci> G6P </ci>
                  <ci> Kg6p </ci>
                </apply>
                <apply>
                  <divide/>
                  <ci> F6P </ci>
                  <ci> Kf6p </ci>
                </apply>
                <apply>
                  <divide/>
                  <ci> ERY4P </ci>
                  <ci> Kery4p </ci>
                </apply>
                <apply>
                  <divide/>
                  <ci> FBP </ci>
                  <ci> Kfbp </ci>
                </apply>
                <apply>
                  <divide/>
                  <ci> PG </ci>
                  <ci> Kpg </ci>
                </apply>
              </apply>
            </apply>
          </lambda>
        </math>
      </functionDefinition>
      <functionDefinition id="PFK_3" name="PFK 3">
        <math xmlns="http://www.w3.org/1998/Math/MathML">
          <lambda>
            <bvar>
              <ci> ATP </ci>
            </bvar>
            <bvar>
              <ci> F6P </ci>
            </bvar>
            <bvar>
              <ci> ADP </ci>
            </bvar>
            <bvar>
              <ci> FBP </ci>
            </bvar>
            <bvar>
              <ci> F26BP </ci>
            </bvar>
            <bvar>
              <ci> CIT </ci>
            </bvar>
            <bvar>
              <ci> Vm </ci>
            </bvar>
            <bvar>
              <ci> Katp </ci>
            </bvar>
            <bvar>
              <ci> beta </ci>
            </bvar>
            <bvar>
              <ci> alfa </ci>
            </bvar>
            <bvar>
              <ci> Kf26bp </ci>
            </bvar>
            <bvar>
              <ci> Kf6p </ci>
            </bvar>
            <bvar>
              <ci> L </ci>
            </bvar>
            <bvar>
              <ci> Kcit </ci>
            </bvar>
            <bvar>
              <ci> Kiatp </ci>
            </bvar>
            <bvar>
              <ci> Kadp </ci>
            </bvar>
            <bvar>
              <ci> Kfbp </ci>
            </bvar>
            <bvar>
              <ci> Keq </ci>
            </bvar>
            <apply>
              <times/>
              <ci> Vm </ci>
              <apply>
                <minus/>
                <apply>
                  <times/>
                  <apply>
                    <divide/>
                    <apply>
                      <divide/>
                      <ci> ATP </ci>
                      <ci> Katp </ci>
                    </apply>
                    <apply>
                      <plus/>
                      <cn> 1 </cn>
                      <apply>
                        <divide/>
                        <ci> ATP </ci>
                        <ci> Katp </ci>
                      </apply>
                    </apply>
                  </apply>
                  <apply>
                    <divide/>
                    <apply>
                      <plus/>
                      <cn> 1 </cn>
                      <apply>
                        <divide/>
                        <apply>
                          <times/>
                          <ci> beta </ci>
                          <ci> F26BP </ci>
                        </apply>
                        <apply>
                          <times/>
                          <ci> alfa </ci>
                          <ci> Kf26bp </ci>
                        </apply>
                      </apply>
                    </apply>
                    <apply>
                      <plus/>
                      <cn> 1 </cn>
                      <apply>
                        <divide/>
                        <ci> F26BP </ci>
                        <apply>
                          <times/>
                          <ci> alfa </ci>
                          <ci> Kf26bp </ci>
                        </apply>
                      </apply>
                    </apply>
                  </apply>
                  <apply>
                    <divide/>
                    <apply>
                      <times/>
                      <apply>
                        <divide/>
                        <apply>
                          <times/>
                          <ci> F6P </ci>
                          <apply>
                            <plus/>
                            <cn> 1 </cn>
                            <apply>
                              <divide/>
                              <ci> F26BP </ci>
                              <apply>
                                <times/>
                                <ci> alfa </ci>
                                <ci> Kf26bp </ci>
                              </apply>
                            </apply>
                          </apply>
                        </apply>
                        <apply>
                          <times/>
                          <ci> Kf6p </ci>
                          <apply>
                            <plus/>
                            <cn> 1 </cn>
                            <apply>
                              <divide/>
                              <ci> F26BP </ci>
                              <ci> Kf26bp </ci>
                            </apply>
                          </apply>
                        </apply>
                      </apply>
                      <apply>
                        <power/>
                        <apply>
                          <plus/>
                          <cn> 1 </cn>
                          <apply>
                            <divide/>
                            <apply>
                              <times/>
                              <ci> F6P </ci>
                              <apply>
                                <plus/>
                                <cn> 1 </cn>
                                <apply>
                                  <divide/>
                                  <ci> F26BP </ci>
                                  <apply>
                                    <times/>
                                    <ci> alfa </ci>
                                    <ci> Kf26bp </ci>
                                  </apply>
                                </apply>
                              </apply>
                            </apply>
                            <apply>
                              <times/>
                              <ci> Kf6p </ci>
                              <apply>
                                <plus/>
                                <cn> 1 </cn>
                                <apply>
                                  <divide/>
                                  <ci> F26BP </ci>
                                  <ci> Kf26bp </ci>
                                </apply>
                              </apply>
                            </apply>
                          </apply>
                        </apply>
                        <cn> 3 </cn>
                      </apply>
                    </apply>
                    <apply>
                      <plus/>
                      <apply>
                        <divide/>
                        <apply>
                          <times/>
                          <ci> L </ci>
                          <apply>
                            <power/>
                            <apply>
                              <plus/>
                              <cn> 1 </cn>
                              <apply>
                                <divide/>
                                <ci> CIT </ci>
                                <ci> Kcit </ci>
                              </apply>
                            </apply>
                            <cn> 4 </cn>
                          </apply>
                          <apply>
                            <power/>
                            <apply>
                              <plus/>
                              <cn> 1 </cn>
                              <apply>
                                <divide/>
                                <ci> ATP </ci>
                                <ci> Kiatp </ci>
                              </apply>
                            </apply>
                            <cn> 4 </cn>
                          </apply>
                        </apply>
                        <apply>
                          <power/>
                          <apply>
                            <plus/>
                            <cn> 1 </cn>
                            <apply>
                              <divide/>
                              <ci> F26BP </ci>
                              <ci> Kf26bp </ci>
                            </apply>
                          </apply>
                          <cn> 4 </cn>
                        </apply>
                      </apply>
                      <apply>
                        <power/>
                        <apply>
                          <plus/>
                          <cn> 1 </cn>
                          <apply>
                            <divide/>
                            <apply>
                              <times/>
                              <ci> F6P </ci>
                              <apply>
                                <plus/>
                                <cn> 1 </cn>
                                <apply>
                                  <divide/>
                                  <ci> F26BP </ci>
                                  <apply>
                                    <times/>
                                    <ci> alfa </ci>
                                    <ci> Kf26bp </ci>
                                  </apply>
                                </apply>
                              </apply>
                            </apply>
                            <apply>
                              <times/>
                              <ci> Kf6p </ci>
                              <apply>
                                <plus/>
                                <cn> 1 </cn>
                                <apply>
                                  <divide/>
                                  <ci> F26BP </ci>
                                  <ci> Kf26bp </ci>
                                </apply>
                              </apply>
                            </apply>
                          </apply>
                        </apply>
                        <cn> 4 </cn>
                      </apply>
                    </apply>
                  </apply>
                </apply>
                <apply>
                  <divide/>
                  <apply>
                    <divide/>
                    <apply>
                      <times/>
                      <ci> ADP </ci>
                      <ci> FBP </ci>
                    </apply>
                    <apply>
                      <times/>
                      <ci> Kadp </ci>
                      <ci> Kfbp </ci>
                      <ci> Keq </ci>
                    </apply>
                  </apply>
                  <apply>
                    <plus/>
                    <apply>
                      <divide/>
                      <ci> ADP </ci>
                      <ci> Kadp </ci>
                    </apply>
                    <apply>
                      <divide/>
                      <ci> FBP </ci>
                      <ci> Kfbp </ci>
                    </apply>
                    <apply>
                      <divide/>
                      <apply>
                        <times/>
                        <ci> ADP </ci>
                        <ci> FBP </ci>
                      </apply>
                      <apply>
                        <times/>
                        <ci> Kadp </ci>
                        <ci> Kfbp </ci>
                      </apply>
                    </apply>
                    <cn> 1 </cn>
                  </apply>
                </apply>
              </apply>
            </apply>
          </lambda>
        </math>
      </functionDefinition>
      <functionDefinition id="ALDO_rate_equation" name="ALDO rate-equation">
        <math xmlns="http://www.w3.org/1998/Math/MathML">
          <lambda>
            <bvar>
              <ci> FBP </ci>
            </bvar>
            <bvar>
              <ci> DHAP </ci>
            </bvar>
            <bvar>
              <ci> G3P </ci>
            </bvar>
            <bvar>
              <ci> Vmf </ci>
            </bvar>
            <bvar>
              <ci> Kfbp </ci>
            </bvar>
            <bvar>
              <ci> Vmr </ci>
            </bvar>
            <bvar>
              <ci> Kdhap </ci>
            </bvar>
            <bvar>
              <ci> Kg3p </ci>
            </bvar>
            <apply>
              <divide/>
              <apply>
                <minus/>
                <apply>
                  <times/>
                  <ci> Vmf </ci>
                  <apply>
                    <divide/>
                    <ci> FBP </ci>
                    <ci> Kfbp </ci>
                  </apply>
                </apply>
                <apply>
                  <times/>
                  <ci> Vmr </ci>
                  <apply>
                    <divide/>
                    <apply>
                      <times/>
                      <ci> DHAP </ci>
                      <ci> G3P </ci>
                    </apply>
                    <apply>
                      <times/>
                      <ci> Kdhap </ci>
                      <ci> Kg3p </ci>
                    </apply>
                  </apply>
                </apply>
              </apply>
              <apply>
                <plus/>
                <cn> 1 </cn>
                <apply>
                  <divide/>
                  <ci> FBP </ci>
                  <ci> Kfbp </ci>
                </apply>
                <apply>
                  <divide/>
                  <ci> DHAP </ci>
                  <ci> Kdhap </ci>
                </apply>
                <apply>
                  <divide/>
                  <ci> G3P </ci>
                  <ci> Kg3p </ci>
                </apply>
                <apply>
                  <divide/>
                  <apply>
                    <times/>
                    <ci> DHAP </ci>
                    <ci> G3P </ci>
                  </apply>
                  <apply>
                    <times/>
                    <ci> Kdhap </ci>
                    <ci> Kg3p </ci>
                  </apply>
                </apply>
              </apply>
            </apply>
          </lambda>
        </math>
      </functionDefinition>
      <functionDefinition id="GAPDH_0" name="GAPDH">
        <math xmlns="http://www.w3.org/1998/Math/MathML">
          <lambda>
            <bvar>
              <ci> NAD </ci>
            </bvar>
            <bvar>
              <ci> G3P </ci>
            </bvar>
            <bvar>
              <ci> P </ci>
            </bvar>
            <bvar>
              <ci> DPG </ci>
            </bvar>
            <bvar>
              <ci> NADH </ci>
            </bvar>
            <bvar>
              <ci> Vmf </ci>
            </bvar>
            <bvar>
              <ci> Knad </ci>
            </bvar>
            <bvar>
              <ci> Kg3p </ci>
            </bvar>
            <bvar>
              <ci> Kp </ci>
            </bvar>
            <bvar>
              <ci> Vmr </ci>
            </bvar>
            <bvar>
              <ci> Kdpg </ci>
            </bvar>
            <bvar>
              <ci> Knadh </ci>
            </bvar>
            <apply>
              <divide/>
              <apply>
                <minus/>
                <apply>
                  <times/>
                  <ci> Vmf </ci>
                  <apply>
                    <divide/>
                    <apply>
                      <times/>
                      <ci> NAD </ci>
                      <ci> G3P </ci>
                      <ci> P </ci>
                    </apply>
                    <apply>
                      <times/>
                      <ci> Knad </ci>
                      <ci> Kg3p </ci>
                      <ci> Kp </ci>
                    </apply>
                  </apply>
                </apply>
                <apply>
                  <times/>
                  <ci> Vmr </ci>
                  <apply>
                    <divide/>
                    <apply>
                      <times/>
                      <ci> DPG </ci>
                      <ci> NADH </ci>
                    </apply>
                    <apply>
                      <times/>
                      <ci> Kdpg </ci>
                      <ci> Knadh </ci>
                    </apply>
                  </apply>
                </apply>
              </apply>
              <apply>
                <plus/>
                <cn> 1 </cn>
                <apply>
                  <divide/>
                  <ci> NAD </ci>
                  <ci> Knad </ci>
                </apply>
                <apply>
                  <divide/>
                  <apply>
                    <times/>
                    <ci> NAD </ci>
                    <ci> G3P </ci>
                  </apply>
                  <apply>
                    <times/>
                    <ci> Knad </ci>
                    <ci> Kg3p </ci>
                  </apply>
                </apply>
                <apply>
                  <divide/>
                  <apply>
                    <times/>
                    <ci> NAD </ci>
                    <ci> G3P </ci>
                    <ci> P </ci>
                  </apply>
                  <apply>
                    <times/>
                    <ci> Knad </ci>
                    <ci> Kg3p </ci>
                    <ci> Kp </ci>
                  </apply>
                </apply>
                <apply>
                  <divide/>
                  <apply>
                    <times/>
                    <ci> DPG </ci>
                    <ci> NADH </ci>
                  </apply>
                  <apply>
                    <times/>
                    <ci> Kdpg </ci>
                    <ci> Knadh </ci>
                  </apply>
                </apply>
                <apply>
                  <divide/>
                  <ci> NADH </ci>
                  <ci> Knadh </ci>
                </apply>
              </apply>
            </apply>
          </lambda>
        </math>
      </functionDefinition>
      <functionDefinition id="Random_Bi_Bi_reversible_Michaelis_Menten" name="Random Bi-Bi reversible Michaelis-Menten">
        <math xmlns="http://www.w3.org/1998/Math/MathML">
          <lambda>
            <bvar>
              <ci> A </ci>
            </bvar>
            <bvar>
              <ci> B </ci>
            </bvar>
            <bvar>
              <ci> P </ci>
            </bvar>
            <bvar>
              <ci> Q </ci>
            </bvar>
            <bvar>
              <ci> Vmf </ci>
            </bvar>
            <bvar>
              <ci> alfa </ci>
            </bvar>
            <bvar>
              <ci> Ka </ci>
            </bvar>
            <bvar>
              <ci> Kb </ci>
            </bvar>
            <bvar>
              <ci> Vmr </ci>
            </bvar>
            <bvar>
              <ci> beta </ci>
            </bvar>
            <bvar>
              <ci> Kp </ci>
            </bvar>
            <bvar>
              <ci> Kq </ci>
            </bvar>
            <apply>
              <divide/>
              <apply>
                <minus/>
                <apply>
                  <times/>
                  <ci> Vmf </ci>
                  <apply>
                    <divide/>
                    <apply>
                      <times/>
                      <ci> A </ci>
                      <ci> B </ci>
                    </apply>
                    <apply>
                      <times/>
                      <ci> alfa </ci>
                      <ci> Ka </ci>
                      <ci> Kb </ci>
                    </apply>
                  </apply>
                </apply>
                <apply>
                  <times/>
                  <ci> Vmr </ci>
                  <apply>
                    <divide/>
                    <apply>
                      <times/>
                      <ci> P </ci>
                      <ci> Q </ci>
                    </apply>
                    <apply>
                      <times/>
                      <ci> beta </ci>
                      <ci> Kp </ci>
                      <ci> Kq </ci>
                    </apply>
                  </apply>
                </apply>
              </apply>
              <apply>
                <plus/>
                <cn> 1 </cn>
                <apply>
                  <divide/>
                  <ci> A </ci>
                  <ci> Ka </ci>
                </apply>
                <apply>
                  <divide/>
                  <ci> B </ci>
                  <ci> Kb </ci>
                </apply>
                <apply>
                  <divide/>
                  <apply>
                    <times/>
                    <ci> A </ci>
                    <ci> B </ci>
                  </apply>
                  <apply>
                    <times/>
                    <ci> alfa </ci>
                    <ci> Ka </ci>
                    <ci> Kb </ci>
                  </apply>
                </apply>
                <apply>
                  <divide/>
                  <apply>
                    <times/>
                    <ci> P </ci>
                    <ci> Q </ci>
                  </apply>
                  <apply>
                    <times/>
                    <ci> beta </ci>
                    <ci> Kp </ci>
                    <ci> Kq </ci>
                  </apply>
                </apply>
                <apply>
                  <divide/>
                  <ci> P </ci>
                  <ci> Kp </ci>
                </apply>
                <apply>
                  <divide/>
                  <ci> Q </ci>
                  <ci> Kq </ci>
                </apply>
              </apply>
            </apply>
          </lambda>
        </math>
      </functionDefinition>
      <functionDefinition id="Random_bi_substrate__Michaelis_Menten" name="Random bi-substrate  Michaelis-Menten">
        <math xmlns="http://www.w3.org/1998/Math/MathML">
          <lambda>
            <bvar>
              <ci> A </ci>
            </bvar>
            <bvar>
              <ci> B </ci>
            </bvar>
            <bvar>
              <ci> P </ci>
            </bvar>
            <bvar>
              <ci> Q </ci>
            </bvar>
            <bvar>
              <ci> Vm </ci>
            </bvar>
            <bvar>
              <ci> Ka </ci>
            </bvar>
            <bvar>
              <ci> Kb </ci>
            </bvar>
            <bvar>
              <ci> Keq </ci>
            </bvar>
            <bvar>
              <ci> Kp </ci>
            </bvar>
            <bvar>
              <ci> Kq </ci>
            </bvar>
            <apply>
              <divide/>
              <apply>
                <times/>
                <apply>
                  <divide/>
                  <ci> Vm </ci>
                  <apply>
                    <times/>
                    <ci> Ka </ci>
                    <ci> Kb </ci>
                  </apply>
                </apply>
                <apply>
                  <minus/>
                  <apply>
                    <times/>
                    <ci> A </ci>
                    <ci> B </ci>
                  </apply>
                  <apply>
                    <divide/>
                    <apply>
                      <times/>
                      <ci> P </ci>
                      <ci> Q </ci>
                    </apply>
                    <ci> Keq </ci>
                  </apply>
                </apply>
              </apply>
              <apply>
                <plus/>
                <cn> 1 </cn>
                <apply>
                  <divide/>
                  <ci> A </ci>
                  <ci> Ka </ci>
                </apply>
                <apply>
                  <divide/>
                  <ci> B </ci>
                  <ci> Kb </ci>
                </apply>
                <apply>
                  <divide/>
                  <apply>
                    <times/>
                    <ci> A </ci>
                    <ci> B </ci>
                  </apply>
                  <apply>
                    <times/>
                    <ci> Ka </ci>
                    <ci> Kb </ci>
                  </apply>
                </apply>
                <apply>
                  <divide/>
                  <ci> P </ci>
                  <ci> Kp </ci>
                </apply>
                <apply>
                  <divide/>
                  <ci> Q </ci>
                  <ci> Kq </ci>
                </apply>
                <apply>
                  <divide/>
                  <apply>
                    <times/>
                    <ci> P </ci>
                    <ci> Q </ci>
                  </apply>
                  <apply>
                    <times/>
                    <ci> Kp </ci>
                    <ci> Kq </ci>
                  </apply>
                </apply>
                <apply>
                  <divide/>
                  <apply>
                    <times/>
                    <ci> A </ci>
                    <ci> Q </ci>
                  </apply>
                  <apply>
                    <times/>
                    <ci> Ka </ci>
                    <ci> Kq </ci>
                  </apply>
                </apply>
                <apply>
                  <divide/>
                  <apply>
                    <times/>
                    <ci> P </ci>
                    <ci> B </ci>
                  </apply>
                  <apply>
                    <times/>
                    <ci> Kp </ci>
                    <ci> Kb </ci>
                  </apply>
                </apply>
              </apply>
            </apply>
          </lambda>
        </math>
      </functionDefinition>
      <functionDefinition id="MCT1_0" name="MCT1">
        <math xmlns="http://www.w3.org/1998/Math/MathML">
          <lambda>
            <bvar>
              <ci> Lacin </ci>
            </bvar>
            <bvar>
              <ci> Lacout </ci>
            </bvar>
            <bvar>
              <ci> Vmf </ci>
            </bvar>
            <bvar>
              <ci> Keq </ci>
            </bvar>
            <bvar>
              <ci> Klacin </ci>
            </bvar>
            <bvar>
              <ci> Klacout </ci>
            </bvar>
            <apply>
              <divide/>
              <apply>
                <times/>
                <ci> Vmf </ci>
                <apply>
                  <minus/>
                  <ci> Lacin </ci>
                  <apply>
                    <divide/>
                    <ci> Lacout </ci>
                    <ci> Keq </ci>
                  </apply>
                </apply>
              </apply>
              <apply>
                <plus/>
                <apply>
                  <times/>
                  <ci> Klacin </ci>
                  <apply>
                    <plus/>
                    <cn> 1 </cn>
                    <apply>
                      <divide/>
                      <ci> Lacout </ci>
                      <ci> Klacout </ci>
                    </apply>
                  </apply>
                </apply>
                <ci> Lacin </ci>
              </apply>
            </apply>
          </lambda>
        </math>
      </functionDefinition>
    </listOfFunctionDefinitions>
    <listOfUnitDefinitions>
      <unitDefinition id="volume" name="volume">
        <listOfUnits>
          <unit kind="litre" exponent="1" scale="-3" multiplier="1"/>
        </listOfUnits>
      </unitDefinition>
      <unitDefinition id="time" name="time">
        <listOfUnits>
          <unit kind="second" exponent="1" scale="0" multiplier="60"/>
        </listOfUnits>
      </unitDefinition>
      <unitDefinition id="substance" name="substance">
        <listOfUnits>
          <unit kind="mole" exponent="1" scale="-3" multiplier="1"/>
        </listOfUnits>
      </unitDefinition>
    </listOfUnitDefinitions>
    <listOfCompartments>
      <compartment id="compartment" name="compartment" spatialDimensions="3" size="1" constant="true"/>
    </listOfCompartments>
    <listOfSpecies>
      <species id="Gluout" name="Gluout" compartment="compartment" initialConcentration="5" hasOnlySubstanceUnits="false" boundaryCondition="true" constant="true"/>
      <species id="Gluin" name="Gluin" compartment="compartment" initialConcentration="0.001" hasOnlySubstanceUnits="false" boundaryCondition="false" constant="false"/>
      <species id="ATP" name="ATP" compartment="compartment" initialConcentration="14.5" hasOnlySubstanceUnits="false" boundaryCondition="false" constant="false"/>
      <species id="G6P" name="G6P" compartment="compartment" initialConcentration="3.5" hasOnlySubstanceUnits="false" boundaryCondition="false" constant="false"/>
      <species id="ADP" name="ADP" compartment="compartment" initialConcentration="2.4" hasOnlySubstanceUnits="false" boundaryCondition="false" constant="false"/>
      <species id="F6P" name="F6P" compartment="compartment" initialConcentration="1.6" hasOnlySubstanceUnits="false" boundaryCondition="false" constant="false"/>
      <species id="FBP" name="FBP" compartment="compartment" initialConcentration="0.5" hasOnlySubstanceUnits="false" boundaryCondition="false" constant="false"/>
      <species id="DHAP" name="DHAP" compartment="compartment" initialConcentration="0.8" hasOnlySubstanceUnits="false" boundaryCondition="false" constant="false"/>
      <species id="G3P" name="G3P" compartment="compartment" initialConcentration="0.4" hasOnlySubstanceUnits="false" boundaryCondition="false" constant="false"/>
      <species id="NAD" name="NAD" compartment="compartment" initialConcentration="1.3" hasOnlySubstanceUnits="false" boundaryCondition="false" constant="false"/>
      <species id="_13BPG" name="13BPG" compartment="compartment" initialConcentration="0.001" hasOnlySubstanceUnits="false" boundaryCondition="false" constant="false"/>
      <species id="NADH" name="NADH" compartment="compartment" initialConcentration="0.05" hasOnlySubstanceUnits="false" boundaryCondition="false" constant="false"/>
      <species id="_3PG" name="3PG" compartment="compartment" initialConcentration="0.001" hasOnlySubstanceUnits="false" boundaryCondition="false" constant="false"/>
      <species id="_2PG" name="2PG" compartment="compartment" initialConcentration="0.001" hasOnlySubstanceUnits="false" boundaryCondition="false" constant="false"/>
      <species id="PEP" name="PEP" compartment="compartment" initialConcentration="0.5" hasOnlySubstanceUnits="false" boundaryCondition="false" constant="false"/>
      <species id="Pyr" name="Pyr" compartment="compartment" initialConcentration="3" hasOnlySubstanceUnits="false" boundaryCondition="false" constant="false"/>
      <species id="glycogen" name="glycogen" compartment="compartment" initialConcentration="11" hasOnlySubstanceUnits="false" boundaryCondition="true" constant="true"/>
      <species id="Pi" name="Pi" compartment="compartment" initialConcentration="4" hasOnlySubstanceUnits="false" boundaryCondition="true" constant="true"/>
      <species id="AMP" name="AMP" compartment="compartment" initialConcentration="1.6" hasOnlySubstanceUnits="false" boundaryCondition="false" constant="false"/>
      <species id="_6PG" name="6PG" compartment="compartment" initialConcentration="0.56" hasOnlySubstanceUnits="false" boundaryCondition="true" constant="true"/>
      <species id="Xy5P" name="Xy5P" compartment="compartment" initialConcentration="0.016" hasOnlySubstanceUnits="false" boundaryCondition="true" constant="true"/>
      <species id="Ery4P" name="Ery4P" compartment="compartment" initialConcentration="0.12" hasOnlySubstanceUnits="false" boundaryCondition="true" constant="true"/>
      <species id="Cit" name="Cit" compartment="compartment" initialConcentration="1.7" hasOnlySubstanceUnits="false" boundaryCondition="true" constant="true"/>
      <species id="Lacin" name="Lacin" compartment="compartment" initialConcentration="33" hasOnlySubstanceUnits="false" boundaryCondition="false" constant="false"/>
      <species id="Lacout" name="Lacout" compartment="compartment" initialConcentration="4.6" hasOnlySubstanceUnits="false" boundaryCondition="true" constant="true"/>
      <species id="F26BP" name="F26BP" compartment="compartment" initialConcentration="0.0042" hasOnlySubstanceUnits="false" boundaryCondition="true" constant="true"/>
    </listOfSpecies>
    <listOfReactions>
      <reaction id="GLUT" name="GLUT" reversible="true">
        <listOfReactants>
          <speciesReference species="Gluout" stoichiometry="1"/>
        </listOfReactants>
        <listOfProducts>
          <speciesReference species="Gluin" stoichiometry="1"/>
        </listOfProducts>
        <kineticLaw>
          <math xmlns="http://www.w3.org/1998/Math/MathML">
            <apply>
              <times/>
              <ci> compartment </ci>
              <apply>
                <ci> GLUT_isoforms </ci>
                <ci> Gluout </ci>
                <ci> Gluin </ci>
                <ci> Vmf </ci>
                <ci> f1 </ci>
                <ci> Keq </ci>
                <ci> Kgluout1 </ci>
                <ci> Kgluin1 </ci>
                <ci> f2 </ci>
                <ci> Kgluout2 </ci>
                <ci> Kgluin2 </ci>
              </apply>
            </apply>
          </math>
          <listOfParameters>
            <parameter id="Vmf" name="Vmf" value="0.018"/>
            <parameter id="f1" name="f1" value="0.9"/>
            <parameter id="Keq" name="Keq" value="1"/>
            <parameter id="Kgluout1" name="Kgluout1" value="1.8"/>
            <parameter id="Kgluin1" name="Kgluin1" value="10"/>
            <parameter id="f2" name="f2" value="0.1"/>
            <parameter id="Kgluout2" name="Kgluout2" value="9.3"/>
            <parameter id="Kgluin2" name="Kgluin2" value="10"/>
          </listOfParameters>
        </kineticLaw>
      </reaction>
      <reaction id="HK" name="HK" reversible="true">
        <listOfReactants>
          <speciesReference species="Gluin" stoichiometry="1"/>
          <speciesReference species="ATP" stoichiometry="1"/>
        </listOfReactants>
        <listOfProducts>
          <speciesReference species="G6P" stoichiometry="1"/>
          <speciesReference species="ADP" stoichiometry="1"/>
        </listOfProducts>
        <kineticLaw>
          <math xmlns="http://www.w3.org/1998/Math/MathML">
            <apply>
              <times/>
              <ci> compartment </ci>
              <apply>
                <ci> HK_isoforms_rate_equation </ci>
                <ci> Gluin </ci>
                <ci> ATP </ci>
                <ci> G6P </ci>
                <ci> ADP </ci>
                <ci> Vm </ci>
                <ci> f1 </ci>
                <ci> Ka </ci>
                <ci> Kb </ci>
                <ci> Keq </ci>
                <ci> Kp </ci>
                <ci> Kq </ci>
                <ci> f2 </ci>
                <ci> Ka2 </ci>
              </apply>
            </apply>
          </math>
          <listOfParameters>
            <parameter id="Vm" name="Vm" value="0.051"/>
            <parameter id="f1" name="f1" value="0.6"/>
            <parameter id="Ka" name="Ka" value="0.03"/>
            <parameter id="Kb" name="Kb" value="1.1"/>
            <parameter id="Keq" name="Keq" value="651"/>
            <parameter id="Kp" name="Kp" value="0.02"/>
            <parameter id="Kq" name="Kq" value="3.5"/>
            <parameter id="f2" name="f2" value="0.4"/>
            <parameter id="Ka2" name="Ka2" value="0.3"/>
          </listOfParameters>
        </kineticLaw>
      </reaction>
      <reaction id="HPI" name="HPI" reversible="true">
        <listOfReactants>
          <speciesReference species="G6P" stoichiometry="1"/>
        </listOfReactants>
        <listOfProducts>
          <speciesReference species="F6P" stoichiometry="1"/>
        </listOfProducts>
        <listOfModifiers>
          <modifierSpeciesReference species="Ery4P"/>
          <modifierSpeciesReference species="FBP"/>
          <modifierSpeciesReference species="_6PG"/>
        </listOfModifiers>
        <kineticLaw>
          <math xmlns="http://www.w3.org/1998/Math/MathML">
            <apply>
              <times/>
              <ci> compartment </ci>
              <apply>
                <ci> HPI_rate_equation </ci>
                <ci> G6P </ci>
                <ci> F6P </ci>
                <ci> Ery4P </ci>
                <ci> FBP </ci>
                <ci> _6PG </ci>
                <ci> Vmf </ci>
                <ci> Kg6p </ci>
                <ci> Vmr </ci>
                <ci> Kf6p </ci>
                <ci> Kery4p </ci>
                <ci> Kfbp </ci>
                <ci> Kpg </ci>
              </apply>
            </apply>
          </math>
          <listOfParameters>
            <parameter id="Vmf" name="Vmf" value="0.402"/>
            <parameter id="Kg6p" name="Kg6p" value="0.4"/>
            <parameter id="Vmr" name="Vmr" value="0.914"/>
            <parameter id="Kf6p" name="Kf6p" value="0.05"/>
            <parameter id="Kery4p" name="Kery4p" value="0.001"/>
            <parameter id="Kfbp" name="Kfbp" value="0.06"/>
            <parameter id="Kpg" name="Kpg" value="0.015"/>
          </listOfParameters>
        </kineticLaw>
      </reaction>
      <reaction id="PFK1" name="PFK1" reversible="true">
        <listOfReactants>
          <speciesReference species="ATP" stoichiometry="1"/>
          <speciesReference species="F6P" stoichiometry="1"/>
        </listOfReactants>
        <listOfProducts>
          <speciesReference species="ADP" stoichiometry="1"/>
          <speciesReference species="FBP" stoichiometry="1"/>
        </listOfProducts>
        <listOfModifiers>
          <modifierSpeciesReference species="F26BP"/>
          <modifierSpeciesReference species="Cit"/>
        </listOfModifiers>
        <kineticLaw>
          <math xmlns="http://www.w3.org/1998/Math/MathML">
            <apply>
              <times/>
              <ci> compartment </ci>
              <apply>
                <ci> PFK_3 </ci>
                <ci> ATP </ci>
                <ci> F6P </ci>
                <ci> ADP </ci>
                <ci> FBP </ci>
                <ci> F26BP </ci>
                <ci> Cit </ci>
                <ci> Vm </ci>
                <ci> Katp </ci>
                <ci> beta </ci>
                <ci> alfa </ci>
                <ci> Kf26bp </ci>
                <ci> Kf6p </ci>
                <ci> L </ci>
                <ci> Kcit </ci>
                <ci> Kiatp </ci>
                <ci> Kadp </ci>
                <ci> Kfbp </ci>
                <ci> Keq </ci>
              </apply>
            </apply>
          </math>
          <listOfParameters>
            <parameter id="Vm" name="Vm" value="0.04"/>
            <parameter id="Katp" name="Katp" value="0.0292"/>
            <parameter id="beta" name="beta" value="1.6"/>
            <parameter id="alfa" name="alfa" value="0.35"/>
            <parameter id="Kf26bp" name="Kf26bp" value="0.00085"/>
            <parameter id="Kf6p" name="Kf6p" value="0.7"/>
            <parameter id="L" name="L" value="6.6"/>
            <parameter id="Kcit" name="Kcit" value="10.5"/>
            <parameter id="Kiatp" name="Kiatp" value="5.8"/>
            <parameter id="Kadp" name="Kadp" value="5"/>
            <parameter id="Kfbp" name="Kfbp" value="5"/>
            <parameter id="Keq" name="Keq" value="247"/>
          </listOfParameters>
        </kineticLaw>
      </reaction>
      <reaction id="ALDO" name="ALDO" reversible="true">
        <listOfReactants>
          <speciesReference species="FBP" stoichiometry="1"/>
        </listOfReactants>
        <listOfProducts>
          <speciesReference species="DHAP" stoichiometry="1"/>
          <speciesReference species="G3P" stoichiometry="1"/>
        </listOfProducts>
        <kineticLaw>
          <math xmlns="http://www.w3.org/1998/Math/MathML">
            <apply>
              <times/>
              <ci> compartment </ci>
              <apply>
                <ci> ALDO_rate_equation </ci>
                <ci> FBP </ci>
                <ci> DHAP </ci>
                <ci> G3P </ci>
                <ci> Vmf </ci>
                <ci> Kfbp </ci>
                <ci> Vmr </ci>
                <ci> Kdhap </ci>
                <ci> Kg3p </ci>
              </apply>
            </apply>
          </math>
          <listOfParameters>
            <parameter id="Vmf" name="Vmf" value="0.08"/>
            <parameter id="Kfbp" name="Kfbp" value="0.009"/>
            <parameter id="Vmr" name="Vmr" value="0.063"/>
            <parameter id="Kdhap" name="Kdhap" value="0.08"/>
            <parameter id="Kg3p" name="Kg3p" value="0.16"/>
          </listOfParameters>
        </kineticLaw>
      </reaction>
      <reaction id="TPI" name="TPI" reversible="true">
        <listOfReactants>
          <speciesReference species="DHAP" stoichiometry="1"/>
        </listOfReactants>
        <listOfProducts>
          <speciesReference species="G3P" stoichiometry="1"/>
        </listOfProducts>
        <kineticLaw>
          <math xmlns="http://www.w3.org/1998/Math/MathML">
            <apply>
              <times/>
              <ci> compartment </ci>
              <apply>
                <ci> Reversible_Michaelis_Menten </ci>
                <ci> DHAP </ci>
                <ci> G3P </ci>
                <ci> Kms </ci>
                <ci> Kmp </ci>
                <ci> Vf </ci>
                <ci> Vr </ci>
              </apply>
            </apply>
          </math>
          <listOfParameters>
            <parameter id="Kms" name="Kms" value="1.6"/>
            <parameter id="Kmp" name="Kmp" value="0.51"/>
            <parameter id="Vf" name="Vf" value="3.4"/>
            <parameter id="Vr" name="Vr" value="28"/>
          </listOfParameters>
        </kineticLaw>
      </reaction>
      <reaction id="GAPDH" name="GAPDH" reversible="true">
        <listOfReactants>
          <speciesReference species="NAD" stoichiometry="1"/>
          <speciesReference species="G3P" stoichiometry="1"/>
          <speciesReference species="Pi" stoichiometry="1"/>
        </listOfReactants>
        <listOfProducts>
          <speciesReference species="_13BPG" stoichiometry="1"/>
          <speciesReference species="NADH" stoichiometry="1"/>
        </listOfProducts>
        <kineticLaw>
          <math xmlns="http://www.w3.org/1998/Math/MathML">
            <apply>
              <times/>
              <ci> compartment </ci>
              <apply>
                <ci> GAPDH_0 </ci>
                <ci> NAD </ci>
                <ci> G3P </ci>
                <ci> Pi </ci>
                <ci> _13BPG </ci>
                <ci> NADH </ci>
                <ci> Vmf </ci>
                <ci> Knad </ci>
                <ci> Kg3p </ci>
                <ci> Kp </ci>
                <ci> Vmr </ci>
                <ci> Kdpg </ci>
                <ci> Knadh </ci>
              </apply>
            </apply>
          </math>
          <listOfParameters>
            <parameter id="Vmf" name="Vmf" value="0.592"/>
            <parameter id="Knad" name="Knad" value="0.09"/>
            <parameter id="Kg3p" name="Kg3p" value="0.19"/>
            <parameter id="Kp" name="Kp" value="11"/>
            <parameter id="Vmr" name="Vmr" value="0.74"/>
            <parameter id="Kdpg" name="Kdpg" value="0.022"/>
            <parameter id="Knadh" name="Knadh" value="0.01"/>
          </listOfParameters>
        </kineticLaw>
      </reaction>
      <reaction id="PGK" name="PGK" reversible="true">
        <listOfReactants>
          <speciesReference species="_13BPG" stoichiometry="1"/>
          <speciesReference species="ADP" stoichiometry="1"/>
        </listOfReactants>
        <listOfProducts>
          <speciesReference species="_3PG" stoichiometry="1"/>
          <speciesReference species="ATP" stoichiometry="1"/>
        </listOfProducts>
        <kineticLaw>
          <math xmlns="http://www.w3.org/1998/Math/MathML">
            <apply>
              <times/>
              <ci> compartment </ci>
              <apply>
                <ci> Random_Bi_Bi_reversible_Michaelis_Menten </ci>
                <ci> _13BPG </ci>
                <ci> ADP </ci>
                <ci> _3PG </ci>
                <ci> ATP </ci>
                <ci> Vmf </ci>
                <ci> alfa </ci>
                <ci> Ka </ci>
                <ci> Kb </ci>
                <ci> Vmr </ci>
                <ci> beta </ci>
                <ci> Kp </ci>
                <ci> Kq </ci>
              </apply>
            </apply>
          </math>
          <listOfParameters>
            <parameter id="Vmf" name="Vmf" value="8.7"/>
            <parameter id="alfa" name="alfa" value="1"/>
            <parameter id="Ka" name="Ka" value="0.079"/>
            <parameter id="Kb" name="Kb" value="0.04"/>
            <parameter id="Vmr" name="Vmr" value="2.5"/>
            <parameter id="beta" name="beta" value="1"/>
            <parameter id="Kp" name="Kp" value="0.13"/>
            <parameter id="Kq" name="Kq" value="0.27"/>
          </listOfParameters>
        </kineticLaw>
      </reaction>
      <reaction id="PGAM" name="PGAM" reversible="true">
        <listOfReactants>
          <speciesReference species="_3PG" stoichiometry="1"/>
        </listOfReactants>
        <listOfProducts>
          <speciesReference species="_2PG" stoichiometry="1"/>
        </listOfProducts>
        <kineticLaw>
          <math xmlns="http://www.w3.org/1998/Math/MathML">
            <apply>
              <times/>
              <ci> compartment </ci>
              <apply>
                <ci> Reversible_Michaelis_Menten </ci>
                <ci> _3PG </ci>
                <ci> _2PG </ci>
                <ci> Kms </ci>
                <ci> Kmp </ci>
                <ci> Vf </ci>
                <ci> Vr </ci>
              </apply>
            </apply>
          </math>
          <listOfParameters>
            <parameter id="Kms" name="Kms" value="0.19"/>
            <parameter id="Kmp" name="Kmp" value="0.12"/>
            <parameter id="Vf" name="Vf" value="0.94"/>
            <parameter id="Vr" name="Vr" value="0.36"/>
          </listOfParameters>
        </kineticLaw>
      </reaction>
      <reaction id="ENO" name="ENO" reversible="true">
        <listOfReactants>
          <speciesReference species="_2PG" stoichiometry="1"/>
        </listOfReactants>
        <listOfProducts>
          <speciesReference species="PEP" stoichiometry="1"/>
        </listOfProducts>
        <kineticLaw>
          <math xmlns="http://www.w3.org/1998/Math/MathML">
            <apply>
              <times/>
              <ci> compartment </ci>
              <apply>
                <ci> Reversible_Michaelis_Menten </ci>
                <ci> _2PG </ci>
                <ci> PEP </ci>
                <ci> Kms </ci>
                <ci> Kmp </ci>
                <ci> Vf </ci>
                <ci> Vr </ci>
              </apply>
            </apply>
          </math>
          <listOfParameters>
            <parameter id="Kms" name="Kms" value="0.038"/>
            <parameter id="Kmp" name="Kmp" value="0.06"/>
            <parameter id="Vf" name="Vf" value="0.34"/>
            <parameter id="Vr" name="Vr" value="0.38"/>
          </listOfParameters>
        </kineticLaw>
      </reaction>
      <reaction id="PYK" name="PYK" reversible="true">
        <listOfReactants>
          <speciesReference species="PEP" stoichiometry="1"/>
          <speciesReference species="ADP" stoichiometry="1"/>
        </listOfReactants>
        <listOfProducts>
          <speciesReference species="Pyr" stoichiometry="1"/>
          <speciesReference species="ATP" stoichiometry="1"/>
        </listOfProducts>
        <kineticLaw>
          <math xmlns="http://www.w3.org/1998/Math/MathML">
            <apply>
              <times/>
              <ci> compartment </ci>
              <apply>
                <ci> Random_bi_substrate__Michaelis_Menten </ci>
                <ci> PEP </ci>
                <ci> ADP </ci>
                <ci> Pyr </ci>
                <ci> ATP </ci>
                <ci> Vm </ci>
                <ci> Ka </ci>
                <ci> Kb </ci>
                <ci> Keq </ci>
                <ci> Kp </ci>
                <ci> Kq </ci>
              </apply>
            </apply>
          </math>
          <listOfParameters>
            <parameter id="Vm" name="Vm" value="0.091"/>
            <parameter id="Ka" name="Ka" value="0.05"/>
            <parameter id="Kb" name="Kb" value="0.4"/>
            <parameter id="Keq" name="Keq" value="195172.4"/>
            <parameter id="Kp" name="Kp" value="10"/>
            <parameter id="Kq" name="Kq" value="0.86"/>
          </listOfParameters>
        </kineticLaw>
      </reaction>
      <reaction id="LDH" name="LDH" reversible="true">
        <listOfReactants>
          <speciesReference species="NADH" stoichiometry="1"/>
          <speciesReference species="Pyr" stoichiometry="1"/>
        </listOfReactants>
        <listOfProducts>
          <speciesReference species="Lacin" stoichiometry="1"/>
          <speciesReference species="NAD" stoichiometry="1"/>
        </listOfProducts>
        <kineticLaw>
          <math xmlns="http://www.w3.org/1998/Math/MathML">
            <apply>
              <times/>
              <ci> compartment </ci>
              <apply>
                <ci> Random_Bi_Bi_reversible_Michaelis_Menten </ci>
                <ci> NADH </ci>
                <ci> Pyr </ci>
                <ci> Lacin </ci>
                <ci> NAD </ci>
                <ci> Vmf </ci>
                <ci> alfa </ci>
                <ci> Ka </ci>
                <ci> Kb </ci>
                <ci> Vmr </ci>
                <ci> beta </ci>
                <ci> Kp </ci>
                <ci> Kq </ci>
              </apply>
            </apply>
          </math>
          <listOfParameters>
            <parameter id="Vmf" name="Vmf" value="0.598"/>
            <parameter id="alfa" name="alfa" value="1"/>
            <parameter id="Ka" name="Ka" value="0.002"/>
            <parameter id="Kb" name="Kb" value="0.3"/>
            <parameter id="Vmr" name="Vmr" value="0.095"/>
            <parameter id="beta" name="beta" value="1"/>
            <parameter id="Kp" name="Kp" value="4.7"/>
            <parameter id="Kq" name="Kq" value="0.07"/>
          </listOfParameters>
        </kineticLaw>
      </reaction>
      <reaction id="Glycogen_degradation" name="Glycogen degradation" reversible="false">
        <listOfReactants>
          <speciesReference species="glycogen" stoichiometry="1"/>
          <speciesReference species="Pi" stoichiometry="1"/>
        </listOfReactants>
        <listOfProducts>
          <speciesReference species="G6P" stoichiometry="1"/>
        </listOfProducts>
        <kineticLaw>
          <math xmlns="http://www.w3.org/1998/Math/MathML">
            <apply>
              <times/>
              <ci> compartment </ci>
              <apply>
                <ci> Constant_flux__irreversible </ci>
                <ci> v </ci>
              </apply>
            </apply>
          </math>
          <listOfParameters>
            <parameter id="v" name="v" value="0.003"/>
          </listOfParameters>
        </kineticLaw>
      </reaction>
      <reaction id="ATPases" name="ATPases" reversible="false">
        <listOfReactants>
          <speciesReference species="ATP" stoichiometry="1"/>
        </listOfReactants>
        <listOfProducts>
          <speciesReference species="ADP" stoichiometry="1"/>
          <speciesReference species="Pi" stoichiometry="1"/>
        </listOfProducts>
        <kineticLaw>
          <math xmlns="http://www.w3.org/1998/Math/MathML">
            <apply>
              <times/>
              <ci> compartment </ci>
              <ci> k1 </ci>
              <ci> ATP </ci>
            </apply>
          </math>
          <listOfParameters>
            <parameter id="k1" name="k1" value="0.0029"/>
          </listOfParameters>
        </kineticLaw>
      </reaction>
      <reaction id="AK" name="AK" reversible="true">
        <listOfReactants>
          <speciesReference species="ATP" stoichiometry="1"/>
          <speciesReference species="AMP" stoichiometry="1"/>
        </listOfReactants>
        <listOfProducts>
          <speciesReference species="ADP" stoichiometry="2"/>
        </listOfProducts>
        <kineticLaw>
          <math xmlns="http://www.w3.org/1998/Math/MathML">
            <apply>
              <times/>
              <ci> compartment </ci>
              <apply>
                <minus/>
                <apply>
                  <times/>
                  <ci> k1 </ci>
                  <ci> ATP </ci>
                  <ci> AMP </ci>
                </apply>
                <apply>
                  <times/>
                  <ci> k2 </ci>
                  <apply>
                    <power/>
                    <ci> ADP </ci>
                    <cn> 2 </cn>
                  </apply>
                </apply>
              </apply>
            </apply>
          </math>
          <listOfParameters>
            <parameter id="k1" name="k1" value="1"/>
            <parameter id="k2" name="k2" value="2.26"/>
          </listOfParameters>
        </kineticLaw>
      </reaction>
      <reaction id="DHases" name="DHases" reversible="true">
        <listOfReactants>
          <speciesReference species="NADH" stoichiometry="1"/>
        </listOfReactants>
        <listOfProducts>
          <speciesReference species="NAD" stoichiometry="1"/>
        </listOfProducts>
        <kineticLaw>
          <math xmlns="http://www.w3.org/1998/Math/MathML">
            <apply>
              <times/>
              <ci> compartment </ci>
              <apply>
                <minus/>
                <apply>
                  <times/>
                  <ci> k1 </ci>
                  <ci> NADH </ci>
                </apply>
                <apply>
                  <times/>
                  <ci> k2 </ci>
                  <ci> NAD </ci>
                </apply>
              </apply>
            </apply>
          </math>
          <listOfParameters>
            <parameter id="k1" name="k1" value="250"/>
            <parameter id="k2" name="k2" value="1"/>
          </listOfParameters>
        </kineticLaw>
      </reaction>
      <reaction id="PPP" name="PPP" reversible="false">
        <listOfReactants>
          <speciesReference species="G6P" stoichiometry="1"/>
        </listOfReactants>
        <listOfProducts>
          <speciesReference species="_6PG" stoichiometry="1"/>
        </listOfProducts>
        <kineticLaw>
          <math xmlns="http://www.w3.org/1998/Math/MathML">
            <apply>
              <times/>
              <ci> compartment </ci>
              <apply>
                <ci> Constant_flux__irreversible </ci>
                <ci> v </ci>
              </apply>
            </apply>
          </math>
          <listOfParameters>
            <parameter id="v" name="v" value="9.5e-005"/>
          </listOfParameters>
        </kineticLaw>
      </reaction>
      <reaction id="Glycogen_synthesis" name="Glycogen synthesis" reversible="false">
        <listOfReactants>
          <speciesReference species="G6P" stoichiometry="1"/>
          <speciesReference species="ATP" stoichiometry="1"/>
        </listOfReactants>
        <listOfProducts>
          <speciesReference species="glycogen" stoichiometry="1"/>
          <speciesReference species="ADP" stoichiometry="1"/>
          <speciesReference species="Pi" stoichiometry="2"/>
        </listOfProducts>
        <kineticLaw>
          <math xmlns="http://www.w3.org/1998/Math/MathML">
            <apply>
              <times/>
              <ci> compartment </ci>
              <apply>
                <ci> Constant_flux__irreversible </ci>
                <ci> v </ci>
              </apply>
            </apply>
          </math>
          <listOfParameters>
            <parameter id="v" name="v" value="0.001"/>
          </listOfParameters>
        </kineticLaw>
      </reaction>
      <reaction id="MPM" name="MPM" reversible="false">
        <listOfReactants>
          <speciesReference species="Pyr" stoichiometry="1"/>
          <speciesReference species="ADP" stoichiometry="13"/>
          <speciesReference species="Pi" stoichiometry="13"/>
        </listOfReactants>
        <listOfProducts>
          <speciesReference species="ATP" stoichiometry="13"/>
        </listOfProducts>
        <kineticLaw>
          <math xmlns="http://www.w3.org/1998/Math/MathML">
            <apply>
              <times/>
              <ci> compartment </ci>
              <apply>
                <ci> Constant_flux__irreversible </ci>
                <ci> v </ci>
              </apply>
            </apply>
          </math>
          <listOfParameters>
            <parameter id="v" name="v" value="0.0001"/>
          </listOfParameters>
        </kineticLaw>
      </reaction>
      <reaction id="TK" name="TK" reversible="false">
        <listOfReactants>
          <speciesReference species="Xy5P" stoichiometry="1"/>
          <speciesReference species="Ery4P" stoichiometry="1"/>
        </listOfReactants>
        <listOfProducts>
          <speciesReference species="G3P" stoichiometry="1"/>
          <speciesReference species="F6P" stoichiometry="1"/>
        </listOfProducts>
        <kineticLaw>
          <math xmlns="http://www.w3.org/1998/Math/MathML">
            <apply>
              <times/>
              <ci> compartment </ci>
              <apply>
                <ci> Constant_flux__irreversible </ci>
                <ci> v </ci>
              </apply>
            </apply>
          </math>
          <listOfParameters>
            <parameter id="v" name="v" value="9.5e-005"/>
          </listOfParameters>
        </kineticLaw>
      </reaction>
      <reaction id="MCT1" name="MCT1" reversible="true">
        <listOfReactants>
          <speciesReference species="Lacin" stoichiometry="1"/>
        </listOfReactants>
        <listOfProducts>
          <speciesReference species="Lacout" stoichiometry="1"/>
        </listOfProducts>
        <kineticLaw>
          <math xmlns="http://www.w3.org/1998/Math/MathML">
            <apply>
              <times/>
              <ci> compartment </ci>
              <apply>
                <ci> MCT1_0 </ci>
                <ci> Lacin </ci>
                <ci> Lacout </ci>
                <ci> Vmf </ci>
                <ci> Keq </ci>
                <ci> Klacin </ci>
                <ci> Klacout </ci>
              </apply>
            </apply>
          </math>
          <listOfParameters>
            <parameter id="Vmf" name="Vmf" value="0.1"/>
            <parameter id="Keq" name="Keq" value="1"/>
            <parameter id="Klacin" name="Klacin" value="8.5"/>
            <parameter id="Klacout" name="Klacout" value="0.5"/>
          </listOfParameters>
        </kineticLaw>
      </reaction>
      <reaction id="OxPhos" name="OxPhos" reversible="false">
        <listOfReactants>
          <speciesReference species="ADP" stoichiometry="1"/>
          <speciesReference species="Pi" stoichiometry="1"/>
        </listOfReactants>
        <listOfProducts>
          <speciesReference species="ATP" stoichiometry="1"/>
        </listOfProducts>
        <kineticLaw>
          <math xmlns="http://www.w3.org/1998/Math/MathML">
            <apply>
              <times/>
              <ci> compartment </ci>
              <apply>
                <ci> Constant_flux__irreversible </ci>
                <ci> v </ci>
              </apply>
            </apply>
          </math>
          <listOfParameters>
            <parameter id="v" name="v" value="0.01875"/>
          </listOfParameters>
        </kineticLaw>
      </reaction>
    </listOfReactions>
  </model>
</sbml>
